# Supplementary material for: Layered Double Hydroxide/Graphene Quantum Dots as a New Sorbent for the Dispersive Solid-Phase Microextraction of Selected Benzophenones, Phenols, and Parabens
Source: Molecules. 2022 Dec 1;27(23):8388. doi: 10.3390/molecules27238388 (PMC9738325; doi:10.3390/molecules27238388)
Supplement: Supplementary file 1 [file molecules-27-08388-s001.zip]

Archive with 1 entries (1 files):
- molecules-2008668-supplementary.pdf
